# Supplementary material for: Urinary MCP-1 and VCAM-1 as non-invasive biomarkers for the diagnosis and activity assessment of lupus nephritis
Source: PLoS One. 2025 May 19;20(5):e0323334. doi: 10.1371/journal.pone.0323334 (PMC12088007; doi:10.1371/journal.pone.0323334)
Supplement: S1 Appendix — (XLSX) [file pone.0323334.s001.xlsx]

## Sheet: PC
ID	u-CREA (umol/L)	u-CREA (mg/mL）	rSLEDAI	SLEDAI	ISN/RPS class	u-MCP-1(ng/ml)	u-MCP-1/u-CREA(ng/mg)	u-VCAM-1(ng/ml)	u-VCAM-1/u-CREA(pg/mg)	u-α1-MG(mg/L)	u-α1-MG/u-CREA(mg/mg)	u-β2-MG(mg/L)	u-β2-MG/u-CREA(mg/mg)	u-IgG(ug/L)	u-IgG/u-CREA(ug/mg)	u-ALB（mg/L）	u-ALB/u-CREA(mg/mg)
LN-1	14707	1663.66	4	8	II型	2496.9	1.50085	576.16	346.322	1.35	0.811466	0.07	0.042076	1.21	0.727314	194.71	117.037
LN-2	9785	1106.88	12	16	II型	3347.5	3.02427	583.06	526.76	12.52	11.3111	0.3	0.271032	9.86	8.90793	209.86	189.596
LN-3	16610	1878.92	8	17	IV型	3341	1.77815	591.5	314.808	11.47	6.10456	0.09	0.0478998	1.52	0.808974	253.7	135.024
LN-4	17969	2032.65	8	17	IV型	2630.8	1.29427	592.77	291.624	1.56	0.76747	0.06	0.0295181	1.1	0.541165	268.09	131.892
LN-5	6210	702.475	0	4	II型	2260.8	3.21833	356.81	507.933	0.07	0.0996476	0.34	0.484003	10.16	14.4631	1.6	2.27766
LN-6	14567	1647.82	0	4	IV型	2941.3	1.78497	360.89	219.011	2.96	1.79631	0.09	0.0546176	1.52	0.922431	2.1	1.27441
LN-7	2912	329.405	4	6	II型	2683.8	8.14741	363.42	1103.26	1.91	5.79833	7.95	24.1344	114.29	346.958	3.25	9.86626
LN-8	12667	1432.89	8	12	IV型	3579	2.49775	365.82	255.302	21.03	14.6766	0.16	0.111662	4.93	3.4406	3.6	2.5124
LN-9	21894	2476.65	0	0	III型	2889.2	1.16658	370.6	149.638	2.89	1.1669	0.06	0.0242263	0.94	0.379545	3.8	1.53433
LN-10	14062	1590.69	4	10	II型	3044.5	1.91395	371.31	233.426	3.65	2.2946	0.1	0.0628657	1.92	1.20702	4.6	2.89182
LN-11	33135	3748.23	8	15	IV型	3716.5	0.991534	593.76	158.411	39.24	10.4689	0.06	0.0160076	0.58	0.15474	422.1	112.613
LN-12	10387	1174.98	0	3	III型	2268.3	1.93051	376.66	320.568	0.14	0.119151	0.1	0.085108	2.61	2.22132	8.59	7.31078
LN-13	7488	847.043	4	8	II型	2289.6	2.70305	381.16	449.989	0.43	0.507649	0.18	0.212504	5.94	7.01263	9.6	11.3336
LN-14	16784	1898.61	8	16	IV型	3891.3	2.04956	394.26	207.658	61.52	32.4027	0.11	0.0579372	2.8	1.47477	10.3	5.42503
LN-15	4536	513.112	4	10	IV型	3367	6.56192	402	783.454	12.72	24.7899	1.95	3.80034	71.67	139.677	10.3	20.0736
LN-16	5652	639.354	4	12	II型	2844.6	4.44918	407.35	637.127	2.89	4.52019	1.16	1.81433	31.12	48.6741	10.6	16.5792
LN-17	8705	984.71	4	8	II型	2661.5	2.70283	410.59	416.966	1.77	1.79748	0.17	0.17264	5.74	5.82913	10.9	11.0693
LN-18	16449	1860.71	8	14	III型	3499.9	1.88095	414.25	222.63	15.76	8.46988	0.1	0.0537429	1.86	0.999618	11.3	6.07295
LN-19	13400	1515.81	0	3	II型	2829.7	1.86679	415.38	274.032	2.89	1.90657	0.09	0.0593743	1.64	1.08193	11.5	7.58671
LN-20	10044	1136.18	8	15	III型	3371.7	2.96758	421.43	370.919	15.32	13.4838	0.26	0.228838	9.6	8.44939	15.3	13.4662
LN-21	5413	612.319	12	17	IV型	3190.4	5.21036	422.56	690.098	9.22	15.0575	1.68	2.74367	51.67	84.3842	15.3	24.987
LN-22	9752	1103.15	8	16	III型	4014	3.63868	602.63	546.283	84.92	76.9798	0.57	0.516704	15.98	14.4858	513	465.034
LN-23	9987	1129.73	0	0	IV型	2965.4	2.62488	426.22	377.276	2.96	2.6201	0.16	0.141627	5.09	4.5055	18.5	16.3756
LN-24	15547	1758.68	8	9	II型	3737	2.12489	431	245.071	48.76	27.7254	0.12	0.0682331	2.85	1.62054	18.8	10.6899
LN-25	15431	1745.55	4	12	III型	3594.8	2.0594	431.85	247.4	32.43	18.5786	0.11	0.0630172	2.81	1.6098	19.2	10.9994
LN-26	3830	433.25	4	9	II型	3288	7.58916	435.37	1004.89	10.64	24.5586	4.55	10.502	112.42	259.481	20.5	47.3168
LN-27	266879	30189.4	0	16	IV型	2977.5	0.0986275	439.73	14.5657	3.44	0.113947	0.04	0.00132497	0.38	0.0125872	25.7	0.851294
LN-28	11141	1260.27	0	11	IV型	2491.4	1.97688	440.58	349.592	1.21	0.960112	0.1	0.0793481	2.67	2.11859	28.2	22.3762
LN-29	1509	170.698	4	8	I型	2291.5	13.4243	442.41	2591.77	0.64	3.74931	30.89	180.963	265.62	1556.08	30.4	178.092
LN-30	8777	992.854	4	16	IV型	3902.4	3.93049	443.39	446.581	67.98	68.4693	0.65	0.654678	18.9	19.036	31.1	31.3238
LN-31	2229	252.144	0	2	IV型	2347.3	9.30935	453.53	1798.69	0.71	2.81585	14.19	56.2773	241.77	958.855	31.6	125.325
LN-32	18625	2106.86	0	2	III型	2392.8	1.13572	454.37	215.662	0.85	0.403444	0.06	0.0284784	0.63	0.299023	31.9	15.141
LN-33	30240	3420.75	8	16	IV型	2682.8	0.784273	607.41	177.566	1.84	0.537894	0.05	0.0146167	0.47	0.137397	1228.37	359.094
LN-34	9879	1117.51	4	10	III型	3111.4	2.78422	454.37	406.591	4.26	3.81204	0.21	0.187917	6.39	5.71806	33.5	29.9773
LN-35	11214	1268.53	0	4	III型	3156.9	2.48863	470.42	370.839	8.01	6.31441	0.15	0.118247	3.93	3.09808	34.4	27.1181
LN-36	25302	2862.16	8	17	IV型	3593.8	1.25562	479.58	167.559	23.62	8.2525	0.06	0.0209632	0.97	0.338905	37.8	13.2068
LN-37	18237	2062.97	4	5	II型	3057.5	1.48209	482.53	233.901	4.19	2.03105	0.07	0.0339317	1.17	0.567144	39.2	19.0017
LN-38	7826	885.277	8	16	I型	3120.7	3.52511	484.08	546.812	7.77	8.77691	0.4	0.451836	15.57	17.5877	39.2	44.2799
LN-39	18920	2140.23	4	10	IV型	3635.7	1.69874	485.77	226.971	36.81	17.1991	0.07	0.0327068	1.44	0.672825	45.5	21.2594
LN-40	5906	668.087	0	5	II型	2707.9	4.05322	492.39	737.015	2.54	3.8019	0.82	1.22739	20.75	31.0588	54.48	81.5463
LN-41	25285	2860.24	8	15	II型	3205.3	1.12064	496.61	173.625	10.48	3.66403	0.06	0.0209773	0.58	0.20278	56.1	19.6137
LN-42	15590	1763.54	8	10	I型	2670.8	1.51445	502.95	285.193	1.77	1.00366	0.07	0.0396929	1.26	0.714472	61.6	34.9297
LN-43	6564	742.52	8	16	IV型	2595.5	3.49553	505.2	680.386	1.42	1.91241	0.38	0.511771	13.77	18.545	65.7	88.4825
LN-44	24736	2798.14	8	14	II型	2377	0.849494	612.76	218.989	0.78	0.278757	0.06	0.0214428	0.5	0.17869	1271	454.231
LN-45	10857	1228.14	4	7	II型	3614.3	2.9429	508.72	414.219	35.46	28.8728	0.23	0.187274	6.53	5.31697	73.5	59.8464
LN-46	6499	735.167	0	4	II型	2388.2	3.24851	513.37	698.304	0.78	1.06098	0.37	0.503287	10.65	14.4865	77.6	105.554
LN-47	10249	1159.37	0	3	III型	2468.1	2.12883	523.22	451.298	0.85	0.733159	0.13	0.11213	3	2.58762	82.6	71.2458
LN-48	6499	735.167	8	12	II型	3118.8	4.2423	526.04	715.538	4.8	6.52913	0.9	1.22421	28.02	38.1138	91.8	124.87
LN-49	16784	1898.61	4	8	I型	2518.3	1.32639	553.77	291.672	1.35	0.711048	0.07	0.0368692	1.12	0.589906	130.7	68.84
LN-50	15913	1800.08	4	8	III型	3165.3	1.75842	561.37	311.859	8.42	4.67757	0.08	0.0444425	1.44	0.799965	132	73.3301
LN-51	10933	1236.74	12	12	III型	3803.9	3.07575	563.91	455.965	50.77	41.0514	0.3	0.242573	10.02	8.10194	132.9	107.46
LN-52	11099	1255.52	8	12	IV型	2968.2	2.36412	566.44	451.16	3.1	2.4691	0.14	0.111508	3.67	2.92309	138.48	110.297
LN-53	11257	1273.39	8	14	I型	2772.1	2.17694	568.7	446.603	2.68	2.10462	0.14	0.109943	3.17	2.48941	176.02	138.229
LN-54	3872	438.001	8	11	I型	2997	6.84246	574.61	1311.89	3.58	8.1735	1.97	4.49771	84.12	192.055	191.3	436.757
LN-55	30306	3428.21	4	8	II型	2750.7	0.802371	616.42	179.808	2.68	0.781748	0.05	0.0145849	0.49	0.142932	1593	464.673

## Sheet: HC
ID	u-CREA umol/L	u-CREA (mg/mL）	u-MCP-1(ng/ml)	u-MCP-1/u-CREA(ng/mg)	u-VCAM-1(ng/ml)	u-VCAM-1/u-CREA(pg/mg)	u-α1-MG(mg/L)	u-α1-MG/u-CREA(mg/mg)	u-β2-MG(mg/L)	u-β2-MG/u-CREA(mg/mg)	u-IgG(ug/L)	u-IgG/u-CREA(ug/mg)	u-ALB（mg/L）	u-ALB/u-CREA(mg/mg)
HC-1	8734	987.99	2773	2.80671	453.53	459.043	0.78	0.789482	0.07	0.0708509	0.58	0.58705	1.5	1.51823
HC-2	9033	1021.81	1446.5	1.41562	396.09	387.635	1.7	1.66371	0.11	0.107652	2.17	2.12368	8	7.82922
HC-3	12044	1362.42	1531.1	1.12381	243.75	178.91	0.14	0.102759	0.05	0.0366995	0.23	0.168818	0.1	0.073399
HC-4	11066	1251.79	2596.4	2.07416	458.04	365.909	4.26	3.40314	0.05	0.0399429	0.67	0.535235	0.1	0.0798859
HC-5	9971	1127.92	2308.2	2.04642	249.24	220.973	9.39	8.32506	0.14	0.124122	5.03	4.45954	5.3	4.69892
HC-6	15012	1698.16	1637.1	0.964045	302.18	177.946	18.95	11.1592	0.13	0.0765536	3	1.76662	6.7	3.94545
HC-7	12305	1391.94	2715.4	1.9508	457.61	328.757	8.65	6.21434	0.16	0.114947	3.61	2.5935	3.7	2.65816
HC-8	23689	2679.7	2719.1	1.0147	295.28	110.191	9.62	3.58995	0.1	0.0373176	2.28	0.850842	27.4	10.225
HC-9	25112	2840.67	2718.2	0.956887	217.28	76.489	0.78	0.274583	0.05	0.0176015	0.43	0.151373	0.2	0.0704059
HC-10	18902	2138.19	2970.1	1.38907	307.81	143.958	11.11	5.19597	0.18	0.0841832	4.18	1.95492	21.6	10.102
HC-11	7629	862.992	1676.1	1.9422	260.23	301.544	0.21	0.243339	0.05	0.0579379	0.5	0.579379	0.1	0.115876
HC-12	7901	893.761	2377.9	2.66055	473.52	529.806	11.57	12.9453	0.22	0.246151	5.66	6.33279	5	5.59434
HC-13	13559	1533.79	1979.2	1.29039	233.9	152.498	3.92	2.55575	0.07	0.0456385	0.77	0.502023	1	0.651978
HC-14	21055	2381.74	2188.3	0.918781	275.85	115.819	6.03	2.53176	0.05	0.020993	0.9	0.377875	2.6	1.09164
HC-15	17566	1987.07	2367.7	1.19156	272.9	137.338	1.56	0.785077	0.07	0.0352278	0.7	0.352278	3.5	1.76139
HC-16	7001	791.953	1601.8	2.02259	449.59	567.698	4.6	5.80842	0.12	0.151524	2.23	2.81582	51.7	65.2816
HC-17	14220	1608.57	2698.7	1.67771	346.67	215.515	10.7	6.65189	0.13	0.0808173	1.43	0.88899	3.8	2.36235
HC-18	12560	1420.79	2025.6	1.42569	382.43	269.168	2.47	1.73847	0.11	0.0774219	1.26	0.886832	3.1	2.18189
HC-19	15900	1798.61	2712.6	1.50817	374.69	208.322	2.61	1.45112	0.06	0.0333591	0.79	0.439229	7.6	4.22549
HC-20	9761	1104.16	2342.6	2.1216	319.78	289.613	8.13	7.36303	0.17	0.153963	0.77	0.69736	7.4	6.7019
HC-21	7092	802.247	2381.7	2.96879	425.79	530.747	1.21	1.50826	0.07	0.0872549	0.76	0.947339	1	1.2465
HC-22	15660	1771.46	1929	1.08893	331.32	187.032	5.84	3.29672	0.11	0.0620957	3.63	2.04916	4.2	2.37093
HC-23	17012	1924.4	3069.6	1.5951	233.19	121.176	1.07	0.556018	0.07	0.036375	1.32	0.685929	2.7	1.40304
HC-24	15540	1757.88	1920.6	1.09256	255.3	145.231	2.47	1.4051	0.1	0.0568865	1.23	0.699705	4.1	2.33235
HC-25	9259	1047.38	2489.5	2.37689	433.96	414.33	2.75	2.6256	0.14	0.133667	3.35	3.19846	4	3.81906
HC-26	17891	2023.83	2790.7	1.37892	317.67	156.965	6.29	3.10797	0.11	0.0543524	2.06	1.01787	3.7	1.82822
HC-27	16791	1899.4	2358.4	1.24166	338.22	178.067	11.83	6.22829	0.2	0.105297	2.68	1.41097	3.1	1.6321
HC-28	6902	780.754	2979.4	3.81605	388.2	497.212	1.42	1.81875	0.07	0.0896569	0.56	0.717255	0.7	0.896569
HC-29	17262	1952.68	2977.5	1.52483	363.42	186.114	1.98	1.01399	0.07	0.0358482	0.94	0.48139	4.3	2.2021
HC-30	15083	1706.19	2479.3	1.45312	430.86	252.528	4.53	2.65504	0.06	0.0351661	0.52	0.304773	1	0.586102
HC-31	19202	2172.13	2020.3	0.930101	257.55	118.57	12.42	5.71789	0.21	0.0966793	8.07	3.71525	18.1	8.33283
HC-32	7391	836.07	2693.1	3.22114	368.35	440.573	8.42	10.0709	0.35	0.418625	5.3	6.33918	3	3.58822
HC-33	13990	1582.55	1902	1.20186	296.13	187.122	10.32	6.52113	0.23	0.145335	5.34	3.3743	11.2	7.07719
HC-34	18630	2107.43	2452.3	1.16365	216.72	102.836	9.73	4.61701	0.1	0.0474513	2.12	1.00597	2.8	1.32864
